# Supplementary material for: Infectious disease physician characteristics and prescription of meropenem in the hospital
Source: Antimicrob Steward Healthc Epidemiol. 2023 Jul 17;3(1):e126. doi: 10.1017/ash.2023.193 (PMC10390666; doi:10.1017/ash.2023.193)
Supplement: Supplementary file 1 [file ashsup.zip]

Archive with 2 entries (2 files):
- S2732494X23001936sup001.docx
- S2732494X23001936sup002.docx
